# Supplementary material for: Regulatory T Cells Decreased during Recovery from Mild COVID-19
Source: Viruses. 2022 Jul 30;14(8):1688. doi: 10.3390/v14081688 (PMC9415862; doi:10.3390/v14081688)
Supplement: Supplementary file 1 [file viruses-14-01688-s001.zip]

Archive with 1 entries (1 files):
- viruses-1793616-supplementary.pdf
